# Supplementary material for: Compositional Differences of Meconium Microbiomes of Preterm and Term Infants, and Infants That Developed Necrotizing Enterocolitis or Feeding Intolerance
Source: Pathogens. 2022 Dec 29;12(1):55. doi: 10.3390/pathogens12010055 (PMC9863680; doi:10.3390/pathogens12010055)
Supplement: Supplementary file 1 [file pathogens-12-00055-s001.zip]

Archive with 3 entries (3 files):
- Supplement material Table S1.xlsx
- Supplement material Table S2.xlsx
- Supplement material Table S3.xlsx
