# Supplementary material for: Compositional Differences of Meconium Microbiomes of Preterm and Term Infants, and Infants That Developed Necrotizing Enterocolitis or Feeding Intolerance
Source: Pathogens. 2022 Dec 29;12(1):55. doi: 10.3390/pathogens12010055 (PMC9863680; doi:10.3390/pathogens12010055)
Supplement: Supplementary file 1 [file pathogens-12-00055-s001.zip › Supplement material Table S1.xlsx]

## Sheet: Sheet1
Phylum	Bacteroidetes	Firmicutes	Proteobacteria	Actinobacteria	Tenericutes	Verrucomicrobia	Armatimonadetes	Acidobacteria	Cyanobacteria/Chloroplast	Fusobacteria	Synergistetes	Fibrobacteres	Candidatus_Saccharibacteria	Chlamydiae	Spirochaetes	Aquificae	Chloroflexi	Lentisphaerae	Latescibacteria	Thermotogae	Ignavibacteriae	Poribacteria	DeinococcusUnclassifiedThermus	Microgenomates	BRC1	Planctomycetes	Chlorobi	Elusimicrobia	Nitrospirae	Caldiserica	Parcubacteria	Atribacteria	Deferribacteres	Aminicenantes	candidate_division_ZB3	Hydrogenedentes	SR1	Chrysiogenetes	Gemmatimonadetes	Aenigmarchaeota	Euryarchaeota	Thermodesulfobacteria	Nitrospinae	Dictyoglomi	candidate_division_WPSUnclassified2
02BE010021	66790	49135	17972	2783	11	69	39	32	25	8	19	13	6	6	6	4	6	9	2	1	2	1	1	0	2	2	0	1	0	1	0	0	1	0	0	0	0	1	2	0	0	0	0	0	0
02BE010022	57643	41606	14679	2482	7	69	45	38	27	4	12	10	2	8	5	6	4	0	2	6	1	2	1	2	2	1	1	1	0	2	0	0	0	0	0	0	0	0	0	0	0	0	0	0	0
02BE010023	67916	48132	18496	2971	1	69	52	25	19	9	13	10	2	5	6	7	2	1	2	2	3	1	0	0	2	0	0	1	0	0	1	0	1	0	0	0	0	0	0	0	0	0	0	0	0
02BE010024	57003	40558	14760	2392	3	70	31	52	19	7	9	9	0	2	3	7	2	3	6	1	0	3	2	2	1	0	2	1	1	2	0	0	0	0	0	0	0	0	0	0	0	0	0	0	0
02BE010025	78592	57043	16070	3328	3	102	56	34	32	7	11	10	3	6	7	2	3	7	3	1	1	0	0	0	1	3	2	1	0	1	1	1	0	1	0	1	0	0	0	0	1	1	0	0	0
02BE010027	45247	41353	38694	3653	8	30	56	56	24	2	14	9	1	9	9	5	3	0	4	4	1	1	2	0	1	0	0	0	2	0	2	1	0	0	0	0	2	0	0	2	1	0	0	0	0
02BE010028	64324	51295	16705	3091	0	60	53	36	24	4	12	9	3	5	4	2	4	1	2	0	1	0	0	1	3	0	0	2	0	0	0	2	0	1	0	1	0	0	0	0	0	0	0	1	0
02BE010029	25898	62240	4257	3678	2	27	22	32	13	3	5	6	2	3	4	0	1	2	4	0	0	0	2	0	1	0	1	0	0	0	0	0	0	0	0	0	0	0	0	0	0	0	1	0	0
02BE010030	58052	46970	10402	2288	3	66	58	24	19	3	17	4	2	4	6	0	4	2	1	1	1	2	0	0	0	0	0	0	1	0	0	0	0	0	0	0	0	0	1	0	0	0	0	0	0
02BE010031	53354	43200	10135	1959	1	57	37	23	25	0	13	10	3	3	6	6	0	2	0	2	0	1	0	0	0	0	0	1	1	0	1	3	0	0	0	1	0	1	0	0	0	0	0	0	0
02BE010032	45829	35509	8390	1725	1	62	40	13	6	6	11	5	9	0	1	4	2	3	0	0	0	2	0	0	1	0	0	1	0	0	1	0	0	0	0	0	0	1	0	0	0	1	0	0	0
02BE010033	66058	52267	11307	2562	3	64	60	30	24	5	12	9	4	6	5	4	3	6	1	1	1	2	2	3	1	1	0	0	1	0	0	0	0	0	0	0	0	0	0	0	0	0	1	0	0
02BE010034	70446	55141	13773	2603	0	84	55	26	16	13	9	5	6	6	4	4	3	4	3	1	0	1	0	2	1	1	1	1	1	1	2	0	0	0	0	0	0	0	0	0	1	0	0	0	0
02BE010035	60237	49775	10993	2347	2	45	67	34	22	10	23	7	1	2	4	3	4	8	1	0	1	2	3	1	0	0	0	1	0	1	0	0	0	0	1	0	0	0	0	0	0	0	0	0	0
02BE010036	58256	47019	10069	2163	2	66	64	15	17	2	12	4	5	2	5	7	5	2	2	0	0	0	0	1	0	0	0	0	1	0	0	0	0	0	0	0	0	0	0	0	0	1	0	1	0
02BE010037	48954	46216	8681	2042	2	60	55	42	37	3	21	14	7	8	12	11	9	2	3	3	1	0	1	0	1	1	0	1	0	1	1	1	1	0	0	0	0	0	0	0	0	0	0	0	0
02BE010038	51157	39966	8807	2201	2	55	54	17	11	3	15	4	2	3	0	3	2	10	1	2	3	1	8	0	1	0	0	0	1	0	0	0	0	0	2	0	0	0	0	0	0	0	0	0	0
02BE010039	45615	35731	7494	1820	1	38	46	17	13	7	6	7	1	2	2	3	3	3	0	1	0	2	0	2	0	0	1	0	1	0	0	0	0	0	0	0	0	0	0	0	1	0	0	0	0
02BE010040	51569	39650	8812	1966	1	74	41	12	22	6	13	3	7	2	2	1	4	2	1	0	0	0	0	0	1	0	0	1	0	0	1	0	0	0	0	0	0	0	0	0	0	0	0	0	0
02BE010041	40005	38666	6351	1473	4	54	31	21	11	6	15	11	4	2	0	2	1	1	2	0	0	0	0	0	1	1	0	0	0	0	0	0	0	0	0	0	0	0	0	0	0	0	0	0	0
02BE010046	37262	29403	6936	1630	0	44	27	8	11	2	5	6	1	3	5	1	3	3	1	1	0	0	1	1	0	0	0	0	0	0	0	0	0	0	0	0	0	0	0	0	0	0	0	0	0
02BE010047	35628	27428	10256	1559	3	29	25	24	8	3	5	6	3	5	2	2	1	2	4	0	1	1	0	2	0	1	0	0	0	1	0	0	1	0	0	0	1	0	0	0	0	0	0	0	0
02BE010050	47229	34854	12437	2174	0	51	40	11	3	3	9	1	5	1	2	1	0	1	2	0	1	0	0	2	1	1	1	1	0	0	1	1	0	0	0	0	0	1	3	0	2	0	0	0	0
02BE010051	37502	26921	16510	1542	3	31	38	19	14	5	9	4	2	2	3	2	4	0	0	2	2	2	0	3	1	0	1	0	1	2	1	0	0	0	0	0	0	0	1	0	0	0	0	0	0
02BE010052	5677	17554	29497	2163	1	10	5	6	7	0	2	1	0	2	1	0	6	0	2	0	1	0	0	0	2	0	0	0	0	0	0	0	0	0	0	1	0	0	0	0	0	0	0	0	0
02BE010054	15729	14467	1914	666	5	10	12	26	3	1	1	1	2	0	0	2	1	1	0	0	0	0	0	0	0	0	0	0	1	0	0	0	0	0	0	0	0	0	0	0	0	0	0	0	0
02BE010055	46839	35547	10176	1920	3	53	36	20	16	9	9	6	4	1	4	3	0	3	4	1	0	0	0	0	0	0	1	1	0	0	0	0	0	0	0	0	1	0	0	0	1	0	0	0	0
02BE010056	39825	31888	9527	1758	2	39	25	14	17	4	7	4	2	3	3	3	3	4	1	1	2	1	0	0	0	0	0	0	1	1	1	0	0	0	0	0	0	0	0	0	0	0	0	0	0
02BE010057	40535	31689	7255	1683	1	44	26	17	22	4	17	4	1	4	2	7	5	3	1	1	0	2	0	0	0	2	1	0	0	0	1	1	0	0	0	0	2	0	0	0	0	0	0	0	0
02BE010058	44548	35725	8785	1823	0	57	47	21	6	5	4	5	2	3	5	2	4	0	0	0	0	0	0	1	0	0	0	0	0	0	0	0	0	0	0	0	0	0	0	0	1	0	0	0	0
02BE010059	36650	28577	6458	1671	1	41	37	22	13	3	7	4	2	5	4	7	3	2	1	2	1	1	0	1	0	1	0	0	0	1	0	0	0	1	0	0	0	0	0	0	0	0	1	0	0
02BE010063	46309	36424	8741	2031	2	69	30	28	12	6	13	11	3	7	4	4	3	0	0	3	0	1	1	2	0	0	1	0	1	0	1	0	0	0	2	1	0	1	0	0	0	0	0	0	0
02BE010064	47998	38192	8407	1991	1	50	47	15	7	2	5	6	2	2	3	5	0	3	3	0	1	2	0	0	0	0	1	0	0	0	0	0	0	0	0	1	0	0	0	0	2	0	0	0	0
02BE010065	44458	34537	7302	1803	1	46	39	21	13	4	10	6	3	3	6	5	2	6	0	3	1	3	1	1	0	1	2	1	0	0	0	0	1	0	0	0	0	0	0	0	0	0	0	0	0
02BE010067	37327	24707	5670	1127	1	38	34	17	8	4	9	5	1	4	7	2	4	1	2	0	1	1	0	1	0	0	1	0	0	0	0	0	1	0	0	0	0	0	1	0	0	1	0	0	0
02BE010068	42548	33964	7582	1836	3	52	32	18	11	4	9	5	1	2	1	0	3	2	0	0	1	0	1	1	0	0	0	0	0	0	0	0	0	0	0	0	0	0	0	0	0	0	1	0	0
02BE010069	37498	30161	6904	1580	4	39	39	21	15	5	2	4	3	3	8	3	5	0	0	1	0	0	1	0	1	1	0	0	0	0	0	0	0	0	0	0	1	0	0	0	0	0	0	0	0
02BE010070	60488	43605	9483	2547	6	51	42	23	15	7	9	9	3	2	4	2	5	3	0	0	2	1	0	0	1	1	1	0	0	0	0	1	1	1	0	1	0	0	0	0	0	0	0	0	0
02BE010071	55933	39550	8428	2141	3	80	32	36	23	7	6	18	7	2	3	8	4	2	2	1	2	1	2	1	2	0	1	0	0	0	1	1	0	1	0	0	0	0	0	0	0	1	0	0	0
02BE010072	53689	39678	8572	1977	1	67	44	6	11	8	8	5	3	2	4	2	2	1	2	1	0	0	2	1	0	1	1	0	2	1	1	0	0	1	0	0	0	2	0	0	0	0	0	0	0
02BE010073	46915	31430	6626	1671	3	57	38	28	12	3	16	7	3	2	2	1	1	0	1	1	0	0	0	0	0	0	1	0	0	1	0	0	0	0	0	0	0	0	0	0	0	0	0	0	0
02BE010074	48634	34606	7911	1908	2	59	24	15	11	4	11	2	5	3	2	0	2	0	1	1	0	0	0	0	0	0	0	0	0	0	0	1	1	0	0	0	0	0	0	0	0	0	0	0	0
02BE010075	51791	36982	8608	1943	1	60	40	23	24	2	9	8	4	6	2	3	3	1	0	0	1	1	0	1	2	0	2	1	0	0	0	0	1	1	0	1	0	0	1	0	0	0	0	0	0
02BE010076	49460	34038	7940	1652	110	70	37	15	13	5	10	8	1	1	2	1	5	2	0	1	2	1	0	0	1	1	1	0	0	0	0	0	0	0	0	0	0	0	0	0	0	0	0	0	0
02BE010077	15293	33851	23478	36911	10	18	15	49	17	2	4	11	0	4	4	1	5	0	2	1	1	0	1	0	0	3	0	2	0	0	1	0	1	0	0	0	1	1	0	0	0	0	0	0	0
02BE010078	52961	38677	8292	1972	4	73	44	22	7	0	13	5	9	4	2	3	6	0	1	0	1	1	0	0	0	1	0	1	1	1	1	0	0	0	1	0	0	0	0	0	0	0	1	0	0
02BE010080	50931	35895	7271	1734	2	85	25	9	6	6	8	7	0	3	2	1	4	4	2	0	0	0	1	0	1	0	0	0	0	0	0	0	0	0	0	0	0	0	0	0	0	0	0	0	0
02BE010081	55226	40381	9043	2142	3	86	42	19	13	0	7	5	4	4	3	2	4	6	0	2	1	1	7	0	0	1	0	0	0	0	0	0	1	0	0	0	0	0	0	0	0	0	0	0	0
02BE010082	9103	50188	23970	320	3	6	4	17	5	1	1	0	0	2	1	0	5	0	0	0	1	0	0	0	0	0	0	0	0	0	1	0	0	0	0	0	0	1	0	0	0	0	0	1	0
02BE010083	43615	31514	8046	1730	1	70	37	22	20	5	6	4	4	1	1	3	2	1	2	2	1	1	1	1	1	1	0	0	0	0	0	1	0	1	0	1	0	0	0	0	0	0	0	0	0
02BE010084	45225	33254	8329	1759	1	37	33	13	16	3	6	4	2	3	0	2	5	5	3	1	0	0	0	0	0	0	0	2	0	0	0	0	0	0	0	0	0	0	0	0	0	0	0	0	0
02BE010085	45412	33455	7719	1766	1	46	40	19	11	6	8	7	4	5	0	2	2	1	1	1	0	2	0	1	1	1	0	1	0	0	1	0	1	0	0	0	0	0	2	0	0	0	0	0	0
02BE010086	45943	36288	7830	2141	3	54	34	23	28	7	9	6	10	2	1	2	4	8	2	2	2	1	1	2	1	0	3	0	1	0	0	0	0	0	0	0	0	0	0	0	0	0	0	0	0
02BE010087	58681	42784	9733	2171	6	62	55	35	19	4	12	19	12	3	6	4	4	5	2	5	1	0	0	3	0	1	0	1	0	2	0	1	1	0	0	1	0	0	0	0	0	0	0	0	0
02BE010088	63270	49301	10162	2454	2	74	63	29	12	11	15	9	3	6	3	5	3	3	2	0	1	1	0	0	0	1	0	1	1	1	0	0	0	0	0	1	1	0	0	0	0	0	0	0	0
02BE010089	45150	34078	7409	1956	4	60	46	33	21	4	10	9	1	2	2	7	4	0	1	1	1	3	0	1	0	0	1	0	0	0	1	1	0	0	1	0	0	0	0	0	0	0	0	0	0
02BE010090	57606	44956	9067	2235	3	71	62	27	29	4	10	12	2	5	4	3	1	4	1	1	3	1	0	1	0	0	0	0	0	0	0	0	0	1	0	0	0	0	0	0	0	0	0	0	0
02BE010091	48357	38321	8336	2139	1	43	55	28	22	7	13	10	3	5	5	5	1	9	1	0	0	1	1	0	0	0	1	0	2	0	0	0	0	0	0	1	1	0	0	0	0	0	0	0	0
02BE010092	41700	30516	9342	1606	0	78	39	24	16	5	7	6	3	2	1	2	1	3	1	0	0	0	0	0	0	1	0	0	0	0	0	1	0	0	0	0	0	0	0	0	0	1	0	0	0
02BE010093	50195	37535	8764	1968	7	67	46	26	11	2	8	8	3	5	5	1	2	4	2	1	1	0	0	0	2	0	1	0	1	1	0	0	0	1	0	0	0	1	0	0	0	0	0	0	0
02BE010094	33768	26097	6314	1470	3	45	35	10	7	2	5	6	1	2	4	2	1	3	2	0	1	0	0	0	0	1	1	0	0	0	0	0	0	0	0	0	0	0	0	0	0	0	0	0	0
02BE010095	47940	36204	11414	2028	1	54	45	24	13	5	7	11	1	7	7	2	5	9	3	2	1	3	0	0	1	0	0	0	1	0	0	0	0	0	0	0	0	0	0	0	0	0	0	0	0
02BE010096	57610	44796	9418	2381	1	79	41	15	13	3	6	2	3	3	4	1	1	2	0	0	0	0	0	0	0	1	0	1	0	0	0	0	0	0	0	0	0	0	0	0	0	0	0	0	1
02BE010097	52094	39948	8583	2335	3	47	61	20	16	7	7	1	3	5	2	4	1	0	3	1	0	1	0	0	0	2	1	0	1	0	1	0	0	0	0	0	0	0	0	0	0	0	0	0	0
02BE010098	53952	41238	8494	2218	2	74	40	15	25	11	4	6	8	2	3	3	0	7	1	2	2	2	0	0	0	0	1	2	0	0	0	0	0	0	0	0	0	0	0	0	0	0	0	0	0
02BE010099	38840	29559	6414	1723	3	40	40	21	10	4	8	6	2	5	6	1	4	0	0	0	4	2	0	1	0	1	0	0	0	0	1	1	1	0	0	0	0	0	0	0	0	0	0	0	0
02BE010100	40142	30665	6854	1607	1	39	31	17	7	4	9	5	1	3	3	1	3	3	1	1	1	3	0	1	1	0	1	1	0	0	0	0	0	0	0	0	0	0	0	0	0	0	0	0	0
02BE010101	33211	23291	5088	1256	0	41	25	12	17	2	4	3	4	3	4	2	1	1	1	2	0	3	1	0	0	1	1	0	0	0	1	0	0	0	0	0	0	0	0	0	0	0	0	0	0
02BE010103	50746	39705	8619	2387	5	68	68	21	19	12	9	6	3	4	5	7	2	0	1	0	1	1	1	2	0	1	1	0	0	0	0	0	1	0	0	0	0	0	0	0	0	0	0	0	0
02BE010104	64245	48413	10432	2718	3	59	50	29	20	11	12	11	8	4	7	3	3	4	4	0	1	1	0	0	0	2	1	0	2	2	0	0	0	1	1	1	1	0	0	0	0	0	0	0	0
02BE010105	46773	35826	8256	1983	2	47	60	22	7	8	13	8	2	3	1	1	6	0	1	1	1	2	0	0	1	0	0	1	1	0	0	1	0	0	0	0	0	0	0	0	0	0	0	0	0
02BE010106	40629	33196	7047	1597	5	45	44	20	16	5	7	3	2	4	6	2	1	0	2	0	4	0	0	0	0	0	0	0	0	0	0	0	0	0	0	0	0	1	0	0	0	0	0	0	0
02BE010107	40887	31276	6443	1579	3	50	38	16	14	3	9	11	1	4	5	3	2	3	1	2	2	0	0	0	0	0	0	0	0	0	0	1	0	0	1	0	0	0	1	0	0	0	0	0	0
02BE010108	40694	30785	6624	1645	1	47	20	27	14	0	13	10	1	6	5	4	1	4	1	0	0	0	0	0	1	0	1	2	1	0	0	1	0	0	1	0	0	0	0	0	0	0	0	0	0
02BE010109	37855	27875	6070	1491	1	47	39	9	13	5	12	7	3	3	3	4	2	4	1	1	1	1	0	2	0	3	0	1	0	0	0	0	1	0	0	1	0	0	0	0	0	0	0	0	0
02BE010110	39949	30899	6570	1738	3	29	46	20	9	6	14	3	10	1	4	6	5	1	0	1	0	0	0	0	0	1	1	1	0	0	0	1	0	0	0	0	1	0	0	0	1	0	0	0	0
02BE010111	47122	33883	7985	1967	3	49	29	17	9	8	6	8	2	2	3	0	2	5	0	2	0	0	2	0	0	0	2	0	0	0	0	0	0	0	0	1	0	0	0	0	0	0	0	0	0
02BE010112	43847	29325	7157	1813	2	64	52	27	10	5	12	9	6	3	3	4	2	1	1	2	1	0	1	1	0	0	0	0	0	1	1	0	1	0	0	0	0	1	0	0	0	0	0	0	0
02BE010113	35024	25124	8902	1429	7	49	43	9	6	3	11	2	1	3	1	3	0	4	1	1	1	0	0	1	0	0	1	0	2	0	1	1	1	0	0	0	0	0	0	0	0	0	0	0	0
02BE010114	49356	34648	12972	2019	2	84	41	24	20	11	7	7	2	4	2	2	1	0	2	0	0	1	0	1	1	0	0	1	1	1	1	0	0	0	0	0	0	1	0	0	0	0	0	0	0
02BE010115	41063	30600	6692	1710	3	59	33	21	13	9	13	3	1	5	3	2	3	0	2	1	0	1	5	0	1	0	0	1	0	0	0	2	0	1	0	0	0	0	0	0	0	0	0	0	0
02BE010116	43493	30534	9618	1922	5	40	44	20	9	3	7	10	2	3	4	1	1	2	1	2	1	0	3	0	0	0	0	0	1	2	0	0	0	0	0	0	0	0	0	0	0	0	0	1	0
02BE010117	31400	22258	11152	1295	0	36	37	15	5	1	6	5	2	2	1	0	3	0	0	0	0	1	2	0	0	0	0	0	0	1	0	0	1	0	0	0	0	0	0	0	0	0	0	0	0
02BE010118	39741	29231	6401	1709	1	34	34	20	12	5	6	6	5	3	3	5	7	6	0	0	0	0	1	0	0	0	0	1	0	0	0	0	0	0	0	0	0	0	0	0	0	0	0	0	0
02BE010119	21313	11568	14229	243	23093	404	1	15	16	0	9	4	0	7	6	0	1	0	8	2	0	0	0	0	3	0	0	1	1	1	1	0	0	0	0	0	0	0	0	0	0	0	0	0	0
02BE010120	14120	37000	13432	304	13	235	12	11	24	13	2	1	22	2	1	3	3	0	1	0	0	0	1	0	2	2	0	0	0	0	0	1	0	1	1	0	0	0	0	0	0	0	0	0	0
02BE010121	43216	19859	42564	1100	2	417	5	12	13	0	3	9	3	3	3	2	0	0	0	0	0	1	1	0	3	0	0	0	0	0	0	0	0	1	0	0	0	0	0	0	0	0	0	0	0
02BE010122	36236	35212	11574	619	4	743	34	18	4	0	5	4	1	3	2	1	0	0	1	0	0	0	0	0	0	0	1	1	0	1	2	1	0	0	0	0	0	0	0	0	0	0	0	1	0
02BE010123	41310	18940	17564	729	3	661	25	12	7	0	5	6	1	5	2	3	1	0	0	0	0	0	2	0	0	0	0	0	0	1	0	0	0	0	1	0	0	0	1	0	0	0	0	0	0
02BE010124	33482	17727	15993	773	1	606	5	31	6	0	4	9	1	8	4	2	1	0	2	0	0	0	2	0	1	1	0	0	0	2	0	2	1	1	1	0	1	0	0	0	0	1	0	0	0
02BE010125	43267	23191	8106	1543	4	670	7	56	6	191	2	1	145	4	5	2	6	1	4	0	2	0	0	2	0	2	0	0	0	0	0	0	0	1	1	0	1	0	0	1	0	0	0	0	0
02BE010126	33824	18851	10216	1157	4	297	7	13	17	6	2	3	6	3	1	2	1	0	1	0	1	0	0	0	0	0	2	0	0	1	0	0	0	0	0	0	0	0	0	0	0	0	0	0	0
02BE010127	31543	15268	27336	893	3	555	3	10	9	0	0	11	0	1	2	2	2	0	1	1	1	1	0	2	2	6	1	0	1	1	0	0	0	0	0	0	0	0	0	0	0	0	0	0	0
02BE010128	39858	20256	12030	796	2	882	34	13	31	0	7	7	0	5	3	0	2	0	2	1	2	0	0	1	1	0	1	0	0	0	0	0	2	1	1	0	0	0	0	0	0	0	0	0	0
02BE010129	42450	21545	5835	876	2	754	3	10	5	14	2	5	1	3	3	1	4	0	0	0	0	0	0	1	0	1	0	1	0	0	0	0	0	0	0	1	0	0	0	0	0	1	0	0	0
02BE010130	42903	22926	11730	1391	2	877	39	16	6	29	7	8	10	2	2	2	1	0	0	0	0	0	0	1	2	0	0	0	0	1	0	0	0	1	0	0	1	1	0	0	0	0	0	0	0
02BE010131	27124	13735	27918	471	3	388	14	7	6	0	7	7	2	5	1	1	1	0	0	0	1	0	0	0	1	0	0	0	0	0	1	2	1	0	0	0	0	0	0	6	0	0	0	0	0
02BE010132	28295	15615	28937	948	4	362	2	24	77	44	5	2	0	4	3	2	4	0	0	1	0	0	0	1	1	0	2	0	0	0	1	0	0	1	2	0	0	0	0	0	0	0	0	0	0
02BE010133	29729	17029	22570	878	1	533	24	11	383	24	3	4	2	0	1	3	1	0	2	0	0	1	1	0	0	0	1	0	1	0	0	0	0	0	0	0	0	0	0	0	0	0	0	0	0
02BE010134	37863	20968	6100	927	24	646	21	16	46	16	4	4	24	0	2	3	2	0	1	0	2	1	0	1	0	12	1	0	0	1	0	0	0	0	0	0	0	0	0	0	0	0	0	0	0
02BE010135	18021	8480	21864	527	2	384	10	7	6	0	0	3	0	1	1	0	1	0	0	1	0	0	0	0	0	0	1	0	0	0	0	1	0	0	0	0	0	0	0	0	0	0	0	0	0
02BE010136	16226	8184	45999	641	1	385	3	16	14	0	0	5	0	1	1	2	0	0	0	0	1	0	0	1	2	0	1	0	0	1	0	0	1	1	0	0	0	0	0	0	0	0	0	0	0
02BE010137	21588	10846	27479	502	2	277	1	6	7	0	3	0	4	1	0	0	1	0	0	0	1	0	1	0	0	0	0	0	0	0	0	0	0	0	0	0	0	0	0	0	0	0	0	0	0
02BE010138	27386	12705	18379	480	2	720	1	12	17	0	6	1	0	2	1	0	1	0	1	1	1	1	0	0	0	0	0	1	0	0	0	1	0	1	0	1	0	0	0	0	0	0	0	0	0
02BE010139	38333	19038	11533	920	1	556	44	10	0	0	1	4	1	3	1	1	2	0	0	1	0	0	1	1	0	0	0	0	0	1	0	0	0	0	0	0	1	0	0	0	0	0	0	0	0
02BE010140	39425	16789	13343	998	0	731	8	15	4	0	5	5	0	2	4	0	1	0	0	0	0	1	0	0	1	1	1	0	0	0	0	0	2	0	0	0	0	0	0	0	0	0	0	0	0
02BE010141	33114	15688	9681	998	0	487	0	8	12	48	5	3	1	1	0	0	3	0	1	0	1	0	0	1	3	0	0	0	0	0	0	0	0	0	0	0	0	0	0	0	0	0	0	0	0
02BE010142	30522	16405	10090	949	12	301	6	19	5	76	3	2	5	0	1	1	2	0	0	0	1	0	0	0	0	0	1	0	0	0	1	0	1	1	0	0	0	0	0	0	0	0	0	0	0
