# Supplementary material for: Compositional Differences of Meconium Microbiomes of Preterm and Term Infants, and Infants That Developed Necrotizing Enterocolitis or Feeding Intolerance
Source: Pathogens. 2022 Dec 29;12(1):55. doi: 10.3390/pathogens12010055 (PMC9863680; doi:10.3390/pathogens12010055)
Supplement: Supplementary file 1 [file pathogens-12-00055-s001.zip › Supplement material Table S2.xlsx]

## Sheet: Sheet1
Genus	Prevotella	Bacteroides	Megamonas	Sutterella	Alloprevotella	Dialister	Barnesiella	Roseburia	Alistipes	Faecalibacterium	Brevundimonas	Parabacteroides	Lachnospiracea_incertae_sedis	Mitsuokella	Butyricimonas	Veillonella	Bifidobacterium	Enterobacter	Fusicatenibacter	Gemmiger	Sphingomonas	Klebsiella	Streptococcus	Staphylococcus	Oscillibacter	Clostridium_XlVa	Bilophila	Escherichia/Shigella	Intestinimonas	Acidaminococcus	Enterococcus	Delftia	Blautia	Phascolarctobacterium	Collinsella	Clostridium_sensu_stricto	Parasutterella	Anaerostipes	Herbaspirillum	Pseudobutyrivibrio	Atopobium	Eisenbergiella	Ruminococcus2	Flavonifractor	Clostridium_IV	Romboutsia	Haemophilus	Lactobacillus	Ureaplasma
02BE010021	27062	19213	8405	7202	6028	5159	4767	4512	3985	3481	622	2378	2036	2174	2288	1946	1720	35	1344	1215	3775	92	269	5	1031	960	1018	973	891	874	36	1594	867	804	748	598	345	541	762	572	0	434	480	395	400	327	264	99	4
02BE010022	23442	16313	7142	6091	5279	4379	4289	3719	3305	2966	434	1982	1770	2032	1983	1636	1527	25	1199	1035	2696	91	218	6	920	651	874	905	737	751	33	1421	751	635	658	512	337	502	534	433	6	401	416	401	321	245	217	82	0
02BE010023	27480	18995	8508	7338	6563	5365	5093	4116	3935	3386	1003	2403	1902	2312	2448	1961	1908	36	1470	1313	4330	104	218	4	1054	894	967	1022	908	944	34	1237	816	707	753	575	390	601	766	561	3	477	509	394	408	246	260	93	0
02BE010024	22699	16674	6552	6234	5139	4235	4172	3903	3184	2902	510	2140	1778	1720	1997	1649	1398	20	1144	1207	3115	50	225	21	763	728	836	843	706	646	24	1077	641	691	721	498	275	479	653	497	4	398	423	333	373	222	223	87	0
02BE010025	31900	22121	9618	8849	7228	6311	6072	4913	4572	4281	792	2908	2288	2668	2590	2278	2057	38	1753	1539	714	112	331	338	1111	1091	1160	1254	1116	1039	52	749	1014	948	988	626	485	590	596	643	2	526	598	511	494	335	349	108	0
02BE010027	19564	12540	5197	4620	3994	3061	2972	3269	2335	2045	424	1554	1429	1339	1463	1144	2675	2569	942	834	2152	14614	356	3	527	542	685	540	509	566	9620	890	536	514	571	413	192	329	517	421	6	259	351	245	242	175	160	115	0
02BE010028	24262	19057	8859	7420	6018	5601	5172	4885	3858	3508	638	2498	2067	2505	2429	1941	1915	25	1458	1427	2807	79	300	7	1029	970	937	982	888	842	30	1148	904	829	867	597	383	634	828	591	7	544	495	424	431	331	306	128	0
02BE010029	11355	7242	2501	2323	2234	1423	1708	1677	1282	1084	191	873	705	699	786	518	554	22	495	470	74	25	45538	249	324	307	340	356	284	252	181	94	292	240	306	232	145	198	45	233	14	130	158	132	146	105	76	281	0
02BE010030	22847	16863	7997	6791	5424	4952	4399	4522	3354	3018	147	2027	2144	2385	2228	1746	1356	47	1220	1236	140	68	255	5	1045	866	894	948	889	815	23	87	825	735	735	513	322	548	37	522	1	392	443	403	392	267	271	75	0
02BE010031	21025	15323	7258	5979	5007	4309	4109	4360	3177	2845	744	1996	2051	2077	1888	1610	1147	37	1197	1111	152	57	200	5	895	756	782	836	762	694	124	128	723	685	636	451	319	468	236	418	0	389	414	432	361	285	205	101	0
02BE010032	18063	13139	6047	4957	4366	3739	3580	3505	2811	2442	484	1583	1633	1626	1617	1341	1091	34	1000	958	143	60	143	2	748	654	703	643	601	645	28	94	626	567	515	415	296	392	191	373	1	333	365	274	283	211	189	63	0
02BE010033	26444	18721	8884	7200	6167	5340	4865	5087	4069	3861	96	2302	2412	2396	2435	2029	1422	53	1337	1354	126	103	266	4	962	907	1084	1092	975	855	43	68	930	874	889	563	359	626	44	626	1	480	479	440	428	351	349	87	0
02BE010034	27815	20335	9292	7751	6526	5885	5158	5066	4353	3721	590	2609	2483	2766	2638	2194	1424	40	1529	1514	218	131	241	11	1222	1000	1131	1134	994	939	41	1149	938	936	972	592	377	632	77	564	2	564	543	469	456	315	380	101	0
02BE010035	24066	17156	8376	6837	5683	5169	4568	4688	3413	3150	207	2022	2348	2494	2392	1887	1405	43	1407	1305	190	87	236	7	1040	896	1021	1013	838	903	35	111	744	919	743	526	419	584	60	581	11	484	512	461	387	314	285	116	1
02BE010036	23409	16671	7913	6378	5283	4764	4524	4553	3377	3163	126	2087	2288	2312	1994	1790	1288	35	1443	1204	219	64	239	3	929	783	852	845	831	723	43	113	837	779	672	424	363	544	133	483	2	461	479	460	371	245	224	80	0
02BE010037	18408	14294	7198	5107	4923	4409	4110	4775	2842	3377	157	1659	2470	2309	1716	1611	1203	25	1319	1193	128	55	225	4	883	770	863	773	863	772	34	98	735	739	642	448	274	642	158	689	9	453	522	434	334	238	221	104	0
02BE010038	20307	14678	6852	5678	4824	4252	3991	3668	2970	2885	164	1861	1737	2013	1761	1502	1338	24	1164	983	112	78	226	9	750	694	808	789	733	692	25	81	670	659	685	470	296	430	19	435	4	398	375	362	298	240	216	94	1
02BE010039	18118	12994	6058	4854	4404	3699	3480	3316	2763	2570	51	1546	1611	1660	1655	1279	1071	34	946	887	98	69	188	4	762	691	621	684	675	578	34	81	600	575	597	398	281	437	33	376	2	344	334	306	315	183	164	49	0
02BE010040	20287	14849	6643	5801	4781	4201	4019	3829	3123	2778	78	1858	1772	1975	1842	1558	1144	31	1149	1029	132	83	193	12	828	664	711	827	723	726	31	70	622	638	663	439	289	456	50	465	10	351	427	294	304	264	227	96	0
02BE010041	15922	11537	4851	3798	3780	3004	3127	2654	2294	2329	118	1417	1329	1332	1327	1176	898	30	901	798	166	39	152	9553	547	519	550	560	527	473	24	63	478	496	456	307	222	358	105	330	1	267	295	222	262	144	168	56	0
02BE010046	15147	10494	4976	4251	3334	3184	2891	2934	2149	1792	251	1286	1313	1451	1429	1173	1086	29	819	737	143	60	145	7	528	427	606	633	557	518	19	55	521	507	414	282	209	365	19	361	4	263	256	241	218	149	179	81	0
02BE010047	14311	10172	4540	4092	3424	2781	2742	2739	1949	1753	1048	1252	1286	1387	1211	1007	1000	21	763	726	1582	46	160	5	537	475	522	540	484	477	10	1233	447	443	431	340	214	275	175	285	2	228	264	205	254	141	131	60	0
02BE010050	19182	13402	6015	5277	4325	3729	3629	3686	2603	2212	1642	1630	1566	1727	1758	1313	1375	26	975	916	1687	62	160	0	634	544	695	729	517	538	24	1011	537	601	525	342	224	419	200	378	0	323	317	298	285	236	209	70	0
02BE010051	15818	10780	4322	4058	3279	2756	2683	2779	1891	1612	2650	1182	1303	1295	1265	995	951	32	806	728	4129	56	125	0	474	448	508	525	448	518	13	1775	484	422	423	296	166	268	1478	296	0	220	248	198	246	156	156	63	0
02BE010052	2576	1482	594	454	484	341	419	432	261	236	11	164	142	185	194	1898	2026	24050	116	97	18	1524	24	42	69	66	70	33	50	41	51	10	57	67	73	49	34	34	6	72	2	30	34	31	32	26	18	11927	0
02BE010054	3844	4115	1360	880	1506	741	4798	1007	552	929	10	204	788	580	514	193	465	30	314	230	14	3	28	1	135	173	96	86	136	113	3	13	1507	86	135	1156	45	97	1	89	1	64	81	79	124	41	15	67	5
02BE010055	18848	13581	5809	4694	4262	3206	3372	3755	2705	2444	870	1648	1655	1644	1648	1155	1189	25	1049	986	798	68	218	7	672	699	687	630	543	506	21	1001	652	559	535	443	252	390	185	407	3	324	397	254	301	241	198	54	0
02BE010056	15982	11084	5300	4515	3711	3397	3123	3218	2408	2232	428	1401	1418	1561	1538	1180	1063	26	939	831	883	51	165	4	578	572	539	679	480	522	15	1159	557	533	539	344	202	376	244	389	3	250	304	285	256	178	199	71	0
02BE010057	16204	11822	5266	3805	3619	3217	2869	3080	2509	2253	822	1464	1477	1554	1365	1054	1065	21	996	835	136	55	180	7	516	569	569	592	448	444	27	111	664	528	450	391	213	381	90	419	3	274	327	275	263	185	171	48	0
02BE010058	17277	12839	5965	4846	4075	3769	3411	3405	2871	2519	1079	1693	1534	1782	1687	1272	1116	20	1001	957	125	58	188	0	716	615	651	750	659	629	23	163	717	669	512	364	285	409	56	424	3	358	402	298	306	227	197	58	0
02BE010059	14751	10579	4170	3700	3231	2929	2620	2907	2130	2008	710	1290	1379	1422	1348	1062	991	11	851	778	169	49	118	1	497	512	456	429	414	427	37	66	542	439	539	336	215	324	34	330	2	287	286	249	275	195	141	69	0
02BE010063	17988	13537	6219	5125	4235	3610	3647	3491	2834	2531	701	1647	1686	1690	1613	1369	1248	33	1058	950	134	56	194	2	724	698	708	630	728	619	30	162	594	557	586	446	284	401	66	386	3	319	335	314	285	212	193	62	0
02BE010064	18938	13672	6466	5667	4392	4147	3718	3635	2946	2574	26	1794	1723	2027	1761	1548	1278	18	1097	925	103	68	208	6	803	697	680	757	658	554	15	68	689	631	578	398	300	410	17	461	1	358	342	369	311	207	222	52	0
02BE010065	17637	12768	5759	4584	3990	3518	3513	3316	2628	2421	100	1615	1579	1700	1545	1279	1050	26	913	923	101	56	196	4	618	594	658	670	633	583	35	64	647	582	570	400	263	445	35	466	1	296	309	313	323	237	191	59	0
02BE010067	15016	11697	3735	3687	2992	2402	2244	2101	2245	1785	22	1506	1158	1176	1018	953	716	25	697	626	79	48	127	4	530	589	519	528	466	414	10	42	421	386	321	295	145	310	23	204	1	227	238	188	215	152	146	56	1
02BE010068	16430	12526	5590	4871	3943	3599	3319	3192	2524	2425	156	1648	1531	1764	1514	1296	1205	27	1009	875	122	50	157	1	682	633	645	657	606	539	35	99	587	570	492	413	230	374	34	390	0	303	345	296	256	203	174	52	0
02BE010069	14745	10711	5191	4201	3574	3146	2873	2948	2225	2217	156	1294	1358	1508	1457	1107	972	15	796	746	102	46	174	1	615	487	560	602	539	475	21	60	527	450	467	392	195	285	330	355	7	277	282	302	244	183	170	68	0
02BE010070	25018	17062	7588	6250	5179	4790	4459	4025	3398	3076	301	2227	1910	2211	2150	1272	1522	34	1209	1187	160	67	230	4	778	836	884	454	820	759	16	91	707	724	788	355	300	452	31	443	6	458	426	336	429	226	237	94	1
02BE010071	22483	15854	6883	5494	5234	3932	4210	3613	3321	2833	96	1942	1713	1997	1998	1129	1290	27	1134	1157	115	75	218	1	828	670	761	448	616	745	15	99	631	604	615	343	292	465	25	418	46	372	385	363	364	260	232	76	0
02BE010072	21646	15411	7044	5840	4808	4363	3895	3596	3150	2736	57	1984	1799	1918	1914	1199	1277	31	1011	1004	168	56	274	3	776	777	731	478	673	673	12	69	633	706	552	341	307	439	46	492	7	372	470	327	293	210	227	96	0
02BE010073	20385	12759	5004	4193	3997	3378	3317	2890	2651	2327	84	1546	1438	1531	1514	890	1102	22	925	882	106	39	186	4	635	589	729	356	622	499	9	120	659	370	411	304	229	362	24	349	6	310	330	292	269	233	166	67	0
02BE010074	19785	13613	5955	5066	4501	3690	3484	3256	2964	2395	152	1824	1469	1688	1715	1090	1236	23	985	1010	142	69	206	3	688	688	682	448	636	604	17	90	486	591	514	321	268	344	165	367	9	302	344	319	272	195	214	77	0
02BE010075	21323	14566	6211	5450	4722	3967	3815	3364	2890	2641	179	1760	1699	1873	1847	1096	1170	29	1121	1023	203	73	200	0	667	654	701	421	688	594	28	154	592	599	575	359	348	424	106	352	25	347	423	322	303	217	170	106	0
02BE010076	20269	14423	5658	5189	4161	3593	3469	3157	2963	2375	278	1731	1525	1653	1727	983	1070	23	1000	989	130	56	160	7	662	633	672	430	591	632	25	69	560	510	439	283	252	415	34	382	8	360	329	287	281	204	196	94	107
02BE010077	6793	4008	1699	1444	1475	891	1101	1186	727	658	28	453	407	534	473	6376	427	36	295	258	19	810	753	71	163	146	179	119	139	147	8277	17	171	142	182	7032	54	114	11	134	36041	70	101	85	79	63	45	1580	0
02BE010078	21591	15000	6501	5445	4677	4285	3885	3623	3193	2591	50	1967	1766	1989	1866	1084	1282	29	1033	994	142	61	264	4	837	696	852	429	697	659	10	80	694	631	557	314	322	428	42	453	2	366	427	367	310	235	214	75	3
02BE010080	22319	13827	5788	4866	4341	3603	3641	3685	2718	2369	114	1666	1662	1933	1668	923	1116	31	1041	1004	112	53	185	9	771	643	654	353	640	581	10	63	667	544	504	346	257	413	25	453	10	395	366	324	324	227	170	87	1
02BE010081	21797	15782	6778	6002	5007	4661	4203	3417	3400	2823	101	2101	1556	2015	2010	1214	1325	21	952	1089	105	78	198	1163	814	701	889	550	718	725	15	78	699	635	649	338	303	474	36	452	4	385	375	357	310	271	222	89	0
02BE010082	4087	2410	938	743	756	530	679	681	428	360	29	290	231	280	294	169	210	26	149	148	21	10	45	42623	82	107	103	75	95	91	1638	18	81	102	82	65	36	73	3	94	0	43	58	44	45	26	26	16	0
02BE010083	18026	12238	5274	4747	3912	3412	3097	2957	2515	2078	810	1581	1420	1592	1509	973	1054	19	843	895	142	66	158	1	596	538	714	363	504	610	10	76	575	581	521	309	234	387	123	346	4	312	329	283	238	158	163	58	0
02BE010084	18026	13044	5715	4798	4000	3613	3455	3027	2724	2164	960	1686	1480	1808	1642	972	1110	24	902	975	183	59	171	3	708	603	703	386	611	628	24	83	531	565	505	304	210	414	143	346	0	343	343	307	303	197	183	85	0
02BE010085	18442	12914	5969	4745	3986	3751	3437	3144	2711	2280	452	1654	1409	1940	1556	890	1120	26	893	901	124	94	190	8	675	538	656	393	546	576	18	85	470	613	493	336	229	390	69	339	7	300	286	263	279	222	173	74	0
02BE010086	18060	12975	6442	5152	4233	4061	3775	2747	2637	2688	172	1691	1406	1866	1783	1163	1363	37	915	936	134	54	227	1	859	645	736	443	657	727	15	76	612	666	575	321	269	340	28	372	4	354	397	334	319	219	187	76	2
02BE010087	23292	16718	7740	6042	5390	4873	4442	2924	3628	3041	82	2078	1635	2239	2121	1243	1442	62	1184	1121	199	74	263	2	1097	827	972	547	827	780	24	139	672	695	548	388	305	500	124	360	6	452	440	411	409	291	292	102	0
02BE010088	24842	18007	8780	6792	5954	5421	5013	4125	4057	3406	103	2231	2026	2701	2234	1394	1664	35	1392	1269	164	76	245	0	1108	904	942	537	896	813	7	69	895	852	594	466	363	498	44	540	2	463	453	458	424	384	246	123	0
02BE010089	17687	13036	6159	4821	3980	3954	3549	2658	2634	2512	77	1775	1341	1687	1685	976	1230	41	877	936	137	62	195	7	702	627	698	412	616	591	8	78	549	546	580	319	270	386	24	302	2	321	378	314	342	222	199	81	0
02BE010090	22492	16374	7660	5982	5659	4977	4499	3522	3520	3232	79	2098	1849	2356	2039	1257	1454	32	1310	1334	145	60	226	12	1010	883	800	547	838	859	7	65	733	824	602	419	298	506	38	459	0	437	476	400	361	265	297	109	0
02BE010091	18760	14243	7103	5450	4691	4372	3495	2878	2829	2783	111	1732	1548	1759	1696	1160	1386	17	1146	966	108	85	257	0	777	726	787	503	738	706	26	68	636	726	540	391	305	389	35	376	5	366	397	362	330	246	170	74	0
02BE010092	16604	11866	5440	4387	3778	3607	3290	2261	2420	2156	592	1648	1241	1665	1432	938	1039	24	779	777	964	58	210	6	662	548	664	437	577	596	12	1038	514	542	420	247	282	326	128	238	5	324	333	234	255	200	177	76	0
02BE010093	19627	14282	6868	5180	4689	4306	4060	2640	3002	2705	301	1851	1492	2083	1862	1202	1187	28	947	1057	223	56	206	1	886	640	821	495	666	658	8	208	589	620	594	340	284	406	268	377	10	329	403	338	349	219	210	106	0
02BE010094	13563	9945	4466	3824	2769	2948	2638	2476	1949	1784	176	1221	1160	1223	1159	727	940	37	729	640	220	43	162	2	565	464	517	344	499	489	4	171	356	467	393	242	208	256	156	287	4	250	238	205	247	137	157	83	1
02BE010095	18898	13953	6420	4979	4102	3964	3762	3002	3002	2431	630	1687	1556	1909	1772	1052	1262	25	849	989	1840	73	167	4	808	650	815	451	812	627	6	1191	630	479	560	312	281	403	208	302	5	281	368	324	334	199	135	72	0
02BE010096	22373	16492	7842	6206	5156	4820	4639	4021	3678	3024	43	2257	1934	2364	2170	1328	1520	45	1189	1148	131	60	284	2	1029	873	972	567	857	730	18	81	694	729	656	423	383	420	58	422	8	370	432	430	417	264	198	122	0
02BE010097	20480	15291	6830	5720	4396	4723	3959	3299	3252	2900	198	1932	1655	1927	1907	1211	1486	25	1091	1160	138	61	288	1	819	682	773	414	762	674	32	54	703	664	666	408	312	414	30	439	1	369	388	394	329	231	253	75	0
02BE010098	21159	15235	7371	5706	4660	4686	4494	3454	3480	2969	34	2114	1745	2266	1985	1202	1407	51	1015	1163	121	61	246	4	886	743	828	431	768	709	22	106	624	736	627	303	294	446	23	394	0	345	406	393	404	260	243	83	0
02BE010099	15512	11184	5026	4164	3265	3373	3053	2515	2357	2003	23	1454	1228	1431	1357	857	1118	25	751	811	99	49	213	1	629	553	719	336	647	564	8	51	481	506	464	270	212	281	26	265	8	276	267	282	284	166	169	73	0
02BE010100	15852	11795	5553	4519	3143	3751	3351	2400	2504	2063	63	1511	1230	1674	1454	860	1042	36	737	820	123	59	172	0	649	568	689	376	582	501	20	78	408	492	433	291	232	313	27	243	7	305	312	301	254	210	188	90	0
02BE010101	14854	8786	4234	3370	2611	2512	2393	2123	1754	1534	18	1176	1009	1133	1149	716	799	17	600	664	98	35	125	0	489	410	477	301	420	376	8	36	349	355	329	182	174	251	16	217	7	217	238	190	183	132	147	57	0
02BE010103	20406	14542	6741	5688	4476	4240	3921	3605	2817	2841	168	1927	1699	2065	1840	1230	1502	41	1053	1105	115	72	241	5	893	665	760	410	752	658	12	70	707	709	663	323	297	516	71	440	6	416	421	372	339	225	214	88	0
02BE010104	25374	18331	8510	6829	5919	4974	4878	4158	3989	3425	147	2415	2026	2525	2298	1304	1604	25	1418	1379	164	70	304	8	1146	844	987	544	1038	896	14	114	806	668	852	383	382	544	58	443	8	474	441	421	391	316	252	94	0
02BE010105	18769	13185	6047	4956	4250	3830	3525	3318	2911	2394	412	1724	1520	1783	1706	1080	1233	31	1082	910	216	63	171	0	834	691	678	398	639	642	8	244	594	670	571	375	231	399	119	382	2	332	341	324	315	256	225	60	0
02BE010106	16368	11140	5491	3995	4143	3366	3160	2810	2295	2589	226	1404	1491	1706	1411	901	913	24	1032	895	310	42	210	1	663	713	659	357	707	541	10	264	669	631	432	273	245	367	199	288	11	352	327	267	278	168	147	72	1
02BE010107	16023	11652	5141	4225	4066	3281	2996	2838	2512	2271	91	1538	1391	1654	1468	933	1009	24	873	862	107	52	165	1	661	527	612	376	704	567	10	53	470	563	445	281	214	353	12	301	2	266	307	282	277	167	144	63	0
02BE010108	16388	11579	5039	4325	3765	3318	3089	2652	2227	2196	95	1489	1432	1667	1446	848	1018	23	902	855	87	47	196	1	664	594	643	337	591	515	15	80	510	562	489	282	244	326	27	258	4	318	328	258	287	180	176	54	0
02BE010109	15128	11312	4801	4031	3078	3091	2830	2186	2141	1931	66	1423	1206	1397	1399	911	917	41	771	739	100	60	190	3	604	508	562	326	624	479	9	72	504	439	415	269	238	356	24	211	3	285	305	259	229	195	150	47	0
02BE010110	16099	11142	5346	4179	3821	3364	2961	2526	2253	2275	42	1619	1339	1630	1387	900	1063	26	937	879	204	49	156	13	650	506	591	366	590	535	17	63	478	459	459	307	221	357	81	325	12	292	346	285	307	165	165	59	0
02BE010111	18994	13412	6130	5130	4040	3987	3614	2698	2786	2470	144	1812	1464	1708	1710	1038	1239	33	656	976	145	63	198	0	765	543	757	388	718	590	17	87	415	448	536	302	247	393	57	287	6	303	281	301	339	225	205	90	0
02BE010112	17843	12592	5206	4486	3947	3426	3172	2329	2549	2018	119	1518	1215	1461	1457	928	1107	32	696	775	186	48	187	6	681	451	652	340	597	545	12	139	451	417	529	321	229	376	158	291	3	262	240	332	278	178	176	67	0
02BE010113	14419	9765	4383	3470	3113	2852	2653	2266	2112	1643	1003	1269	1083	1291	1183	777	931	22	554	696	165	42	178	2	541	370	510	284	558	483	5	2524	354	411	374	231	169	272	64	256	0	176	177	234	262	137	133	45	5
02BE010114	19752	14249	5988	5424	4032	4168	3732	2838	2974	2562	1674	1903	1427	1692	1926	1028	1186	37	784	1042	3022	64	200	3	802	588	803	422	690	685	13	136	518	460	601	334	289	389	113	350	2	270	310	344	288	224	241	88	0
02BE010115	16414	11420	5047	4300	3932	3462	3133	2729	2517	2233	238	1503	1271	1664	1432	966	1093	37	693	866	103	54	186	12	630	476	629	358	690	508	10	81	447	483	478	311	240	376	20	325	0	245	283	300	292	177	190	61	0
02BE010116	17832	12564	5172	4423	3721	3579	3068	2541	2621	2098	1668	1513	1247	1553	1439	865	1187	29	685	913	478	62	190	3	636	508	638	320	593	608	9	760	467	512	555	327	245	356	92	297	2	236	263	333	312	211	188	78	0
02BE010117	12927	8972	3405	3211	2617	2389	2390	1964	1814	1389	2565	1107	888	1023	1116	619	848	11	530	607	1350	25	120	1641	408	352	480	231	361	384	5	2209	280	313	346	217	164	256	196	242	0	150	144	204	175	129	121	45	0
02BE010118	15525	11281	5247	4125	3754	3293	3197	2379	2405	2190	84	1415	1175	1526	1570	893	1074	18	628	790	137	49	166	0	668	434	678	365	638	543	7	73	398	400	460	291	214	322	33	299	9	213	236	309	302	208	165	69	0
02BE010119	9131	8228	1096	1573	886	797	631	1350	804	1248	5853	851	758	272	298	1055	145	0	204	207	3677	99	232	2	249	323	206	538	180	98	65	886	139	100	32	266	235	131	173	51	0	125	80	179	46	169	168	35	23035
02BE010120	6332	5194	751	1387	515	552	338	553	544	766	9638	613	477	142	211	437	134	1	49	101	421	59	143	14445	272	229	65	281	95	99	15411	451	137	52	42	178	111	64	92	13	0	63	67	58	34	132	59	47	10
02BE010121	20337	14968	1830	3118	1840	1348	1429	2122	1432	1794	32498	1936	1284	522	542	1768	660	26	443	313	1663	98	159	1	350	596	319	895	301	161	0	1111	605	360	161	284	723	263	271	280	0	224	232	292	193	389	368	35	1
02BE010122	16668	12549	1818	3251	1260	1343	1417	1806	1415	1972	1766	1582	1190	227	629	1936	435	0	248	379	1677	71	411	511	431	184	400	818	371	68	16780	1087	474	116	108	230	540	120	378	48	0	200	107	158	183	362	164	12	1
02BE010123	18291	15996	1935	3775	1049	996	1366	2212	1699	2225	6944	1638	1717	502	401	1771	324	6	175	346	909	145	407	1	259	262	139	1173	267	179	57	507	256	157	325	432	531	149	595	209	2	189	210	174	84	348	217	69	2
02BE010124	14954	11900	1771	2903	1532	1584	1183	1986	1600	2021	5901	1271	1106	334	346	1193	510	14	322	213	3046	151	156	37	278	474	200	752	369	311	38	337	168	224	168	473	484	112	182	51	1	283	194	313	55	312	174	3	1
02BE010125	19861	15807	2294	4172	1051	1277	1363	2214	1907	2887	45	2136	1335	691	455	1782	668	21	158	604	160	232	253	51	332	992	333	1304	327	182	7	35	293	156	444	498	582	363	1	39	150	344	218	215	167	590	365	190	1
02BE010126	11672	15591	1897	2719	1400	1388	1170	1829	1351	1904	4627	1624	2342	559	431	1081	565	3	427	292	261	66	318	323	352	609	173	475	198	233	33	69	351	111	99	422	355	204	53	92	2	240	148	203	108	140	164	155	3
02BE010127	13822	11948	1427	3187	1305	694	820	1672	1050	2059	17009	1840	1371	163	170	1020	456	2	337	218	3299	62	194	0	140	260	145	731	207	167	0	258	302	304	141	131	589	189	148	108	0	332	171	79	20	373	287	55	1
02BE010128	17791	14833	2244	3817	1595	1156	1263	2369	1292	2311	1325	1775	1489	640	663	1266	557	65	456	562	1645	50	223	2	160	504	344	860	333	299	104	258	392	229	108	121	500	251	721	145	0	351	240	245	142	378	360	15	0
02BE010129	18411	16158	2403	3506	1740	1782	1504	2067	1670	2209	11	1516	1725	604	643	1683	522	3	510	605	47	99	341	0	472	547	111	834	431	221	0	1	348	125	257	182	560	228	0	87	0	315	150	148	232	209	49	51	0
02BE010130	18857	15215	2015	4066	1781	1949	1309	2569	2073	2924	1245	2292	2734	412	514	1686	823	5	330	267	503	145	443	3	233	503	406	791	399	189	45	167	272	106	391	759	671	181	1093	164	1	152	113	89	170	431	210	54	1
02BE010131	12528	9701	1492	2538	1116	1140	786	1376	1088	1572	14344	900	1041	369	435	1103	218	7	320	118	1020	126	301	1	209	335	169	481	312	49	28	1173	393	59	100	154	257	130	5814	87	0	149	86	177	69	218	159	40	0
02BE010132	10969	11775	1460	2254	1308	1057	929	1210	1083	1863	13814	1206	1155	365	252	1058	583	7	245	457	1462	2218	1197	90	117	457	131	472	236	47	71	3079	283	110	141	209	284	85	2456	38	1	175	124	132	76	214	191	215	0
02BE010133	11821	12219	1572	2685	1239	1131	885	1675	1234	1971	8222	1387	1301	408	256	1258	490	15	326	333	2153	1413	783	45	291	414	173	585	216	67	152	2720	301	130	145	274	358	175	2049	42	1	235	153	172	103	288	241	167	0
02BE010134	15951	14391	2561	3360	1607	1620	1365	2148	1515	2947	11	1743	1539	483	565	1470	692	33	478	222	129	102	164	1	475	446	113	698	363	62	25	91	349	243	104	550	684	94	1	221	3	65	140	261	234	284	219	20	0
02BE010135	7991	7038	748	1631	656	628	544	934	600	931	11681	644	717	207	172	748	184	5	214	123	3762	81	171	6	173	215	102	496	88	38	19	2276	111	60	143	120	387	135	286	55	0	133	66	88	162	143	116	19	0
02BE010136	7191	5690	967	1212	654	577	529	760	761	857	28023	884	423	267	175	863	114	11	207	100	4693	18	137	5	188	185	130	324	85	112	16	7931	114	167	105	146	214	38	1798	40	0	113	109	61	77	172	47	7	0
02BE010137	9366	8258	1347	2051	1056	804	567	1282	660	1236	18475	1142	809	320	165	950	219	31	168	287	1597	90	233	10	152	283	93	361	119	121	29	2559	139	106	57	237	324	79	555	99	0	99	41	104	126	82	76	0	0
02BE010138	12468	10060	1253	2229	1042	899	776	1078	1002	1436	6028	1233	938	346	280	1469	268	8	411	225	2151	47	234	1	58	544	203	528	115	67	14	531	229	149	140	145	421	260	4873	26	0	204	70	136	105	323	146	3	0
02BE010139	16625	15469	1922	2816	1449	1329	780	1869	1087	2073	3338	1762	1849	287	550	1067	643	27	303	595	644	234	471	0	371	469	247	963	190	173	12	393	373	199	122	417	551	326	601	51	0	291	183	88	206	369	238	53	0
02BE010140	17541	14878	1583	3382	1366	1083	1044	1707	1015	1760	5751	2408	1271	377	362	1556	396	32	335	177	759	39	221	618	594	456	182	554	136	305	42	317	133	140	88	236	511	95	286	22	0	260	44	128	246	261	208	35	0
02BE010141	14191	12184	1747	2861	1405	1313	1119	1537	1450	1558	3268	1456	888	489	502	1376	480	94	365	130	365	99	173	1	371	494	271	772	194	157	53	168	486	193	91	303	426	282	103	101	11	398	144	123	130	222	307	60	0
02BE010142	10934	13657	1500	2097	1289	1833	874	1224	1119	2003	2699	1689	1053	455	368	1026	352	1	282	431	741	128	213	139	344	597	263	659	225	139	13	625	210	282	192	349	455	175	252	85	12	246	219	193	70	210	255	323	0
[truncated: 1,536 more columns]
